# Supplementary material for: Multimodal Magnetic Resonance Imaging with Mild Repetitive Head Injury in Awake Rats: Modeling the Human Experience and Clinical Condition
Source: Neurosci Bull. 2025 Jun 29;41(9):1603–16. doi: 10.1007/s12264-025-01438-9 (PMC12433400; doi:10.1007/s12264-025-01438-9)
Supplement: Supplementary file 2 — Supplementary file2 (XLSX 20 KB) [file 12264_2025_1438_MOESM2_ESM.xlsx]

## Sheet: Sheet1
Control		Average	StdDev	Vehicle		Average	StdDev	Treatment		Average	StdDev
Cerebellum	10th cerebellar lobule	2.105	0.257818		10th cerebellar lobule	2.19625	0.395038		10th cerebellar lobule	2.196	0.24753
	1st cerebellar lobule	2.195	0.259519		1st cerebellar lobule	2.26875	0.467132		1st cerebellar lobule	2.332	0.477396
	2nd cerebellar lobule	2.255	0.395361		2nd cerebellar lobule	2.1925	0.227078		2nd cerebellar lobule	1.998	0.204276
	3rd cerebellar lobule	2.265	0.417361		3rd cerebellar lobule	2.17375	0.274847		3rd cerebellar lobule	2.017	0.167932
	4th cerebellar lobule	2.28833	0.423576		4th cerebellar lobule	2.24	0.139181		4th cerebellar lobule	2.048	0.161438
	5th cerebellar lobule	2.73167	0.264833		5th cerebellar lobule	2.7275	0.330919		5th cerebellar lobule	2.512	0.291654
	6th cerebellar lobule	2.09	0.339882		6th cerebellar lobule	2.105	0.247963		6th cerebellar lobule	2.031	0.301899
	simple lobule cerebellum	2.34333	0.319228		simple lobule cerebellum	2.36625	0.247844		simple lobule cerebellum	2.092	0.255595
	paramedian lobule	2	0.305156		paramedian lobule	2.0825	0.492247		paramedian lobule	1.81	0.226028
	paraflocculus cerebellum	2.19333	0.297837		paraflocculus cerebellum	2.2025	0.516216		paraflocculus cerebellum	2.043	0.268082
	medial cerebellar nucleus fastigial	2.31667	0.214911		medial cerebellar nucleus fastigial	2.3425	0.46083		medial cerebellar nucleus fastigial	2.157	0.303244
	interposed nucleus	2.45833	0.24153		interposed nucleus	2.455	0.469011		interposed nucleus	2.429	0.426235
	flocculus cerebellum	2.165	0.355907		flocculus cerebellum	2.255	0.374509		flocculus cerebellum	2.221	0.264678
	copula of the pyramis	2.2	0.251476		copula of the pyramis	2.44875	0.653833		copula of the pyramis	2.352	0.439338
	crus 1 of ansiform lobule	1.91167	0.291439		crus 1 of ansiform lobule	1.88625	0.298708		crus 1 of ansiform lobule	1.719	0.27978
	crus 2 of ansiform lobule	1.95	0.320125		crus 2 of ansiform lobule	1.92125	0.329694		crus 2 of ansiform lobule	1.763	0.288138
	7th cerebellar lobule	1.89	0.334545		7th cerebellar lobule	1.9225	0.274734		7th cerebellar lobule	1.754	0.211618
	8th cerebellar lobule	1.89833	0.329085		8th cerebellar lobule	1.925	0.285056		8th cerebellar lobule	1.745	0.158903
	9th cerebellar lobule	1.94167	0.304001		9th cerebellar lobule	2.03875	0.283269		9th cerebellar lobule	1.828	0.169889
Thalamus	lateral dorsal thalamic nucleus	2.03333	0.222321		lateral dorsal thalamic nucleus	2.055	0.285657		lateral dorsal thalamic nucleus	1.932	0.176811
	zona incerta	1.94	0.184716		zona incerta	1.87125	0.183415		zona incerta	1.85	0.133083
	ventral posteriolateral thalamic nucleus	1.93167	0.155231		ventral posteriolateral thalamic nucleus	1.8725	0.144197		ventral posteriolateral thalamic nucleus	1.809	0.129138
	ventral posteriolmedial thalamic nucleus	1.88833	0.191355		ventral posteriolmedial thalamic nucleus	1.82	0.195375		ventral posteriolmedial thalamic nucleus	1.774	0.123396
	ventromedial thalamic nucleus	1.84167	0.134077		ventromedial thalamic nucleus	1.78875	0.165308		ventromedial thalamic nucleus	1.743	0.120374
	ventrolateral thalamic nucleus	1.90833	0.150919		ventrolateral thalamic nucleus	1.85625	0.144315		ventrolateral thalamic nucleus	1.773	0.115089
	ventral anterior thalamic nucleus	1.9	0.126491		ventral anterior thalamic nucleus	1.81625	0.155741		ventral anterior thalamic nucleus	1.74	0.121564
	subthalamic nucleus	2.02833	0.191668		subthalamic nucleus	2.01625	0.357449		subthalamic nucleus	2.57	0.976695
	reticular nucleus	2.03667	0.143759		reticular nucleus	1.99625	0.137315		reticular nucleus	1.895	0.129121
	reuniens nucleus	1.88833	0.160426		reuniens nucleus	1.8275	0.167481		reuniens nucleus	1.754	0.138339
	posterior thalamic nucleus	1.90333	0.198763		posterior thalamic nucleus	1.8025	0.154249		posterior thalamic nucleus	1.772	0.128824
	medial pretectal area	3.08167	0.813693		medial pretectal area	3.03	0.499285		medial pretectal area	2.62	0.524404
	anterior pretectal nucleus	2.13333	0.283737		anterior pretectal nucleus	1.98875	0.223059		anterior pretectal nucleus	1.955	0.163724
	parafascicular thalamic nucleus	1.96167	0.203511		parafascicular thalamic nucleus	1.87875	0.142672		parafascicular thalamic nucleus	1.824	0.141201
	medial dorsal thalamic nucleus	2.00667	0.159457		medial dorsal thalamic nucleus	1.94	0.113389		medial dorsal thalamic nucleus	1.852	0.132983
	lateral posterior thalamic nucleus	2.115	0.209738		lateral posterior thalamic nucleus	2.06	0.095319		lateral posterior thalamic nucleus	2.054	0.197552
	medial geniculate	2.03667	0.263641		medial geniculate	1.93625	0.259942		medial geniculate	2.005	0.24158
	central medial thalamic nucleus	1.9	0.148324		central medial thalamic nucleus	1.8325	0.167822		central medial thalamic nucleus	1.763	0.1285
	anterior thalamic nuclei	2.08333	0.146515		anterior thalamic nuclei	1.99625	0.189204		anterior thalamic nuclei	1.864	0.16814
	habenula nucleus	2.88333	0.355059		habenula nucleus	2.675	0.400678		habenula nucleus	2.689	0.369036
Basal Ganglia	ventral pallidum	1.875	0.155274		ventral pallidum	1.88125	0.222096		ventral pallidum	1.906	0.160568
	ventral medial striatum	1.87	0.129923		ventral medial striatum	1.77375	0.153245		ventral medial striatum	1.752	0.122999
	dorsal medial striatum	1.945	0.116748		dorsal medial striatum	1.95125	0.196864		dorsal medial striatum	1.889	0.130081
	dorsal lateral striatum	1.86833	0.12937		dorsal lateral striatum	1.83125	0.117405		dorsal lateral striatum	1.797	0.12019
	ventral lateral striatum	1.84833	0.132728		ventral lateral striatum	1.7725	0.137503		ventral lateral striatum	1.763	0.121385
	globus pallidus	1.85333	0.150289		globus pallidus	1.7625	0.135409		globus pallidus	1.733	0.130388
	accumbens core	1.81333	0.134858		accumbens core	1.73875	0.176994		accumbens core	1.708	0.132061
	lateral septal nucleus	2.10333	0.129872		lateral septal nucleus	2.08	0.187693		lateral septal nucleus	2.014	0.128426
	accumbens shell	1.80833	0.120069		accumbens shell	1.77625	0.172041		accumbens shell	1.766	0.119833
	medial septum	2.05	0.140996		medial septum	1.94625	0.179916		medial septum	1.923	0.251354
MidBrain/Pons	periaqueductal gray thalamus	2.23667	0.237964		periaqueductal gray thalamus	2.1425	0.156912		periaqueductal gray thalamus	2.076	0.153854
	reticular nucleus midbrain	2.105	0.203445		reticular nucleus midbrain	1.98125	0.199888		reticular nucleus midbrain	2.037	0.174423
	pontine reticular nucleus caudal	2.22667	0.352061		pontine reticular nucleus caudal	2.125	0.217124		pontine reticular nucleus caudal	2.055	0.195803
	pedunculopontine tegmental area	2.12333	0.270752		pedunculopontine tegmental area	1.96375	0.178		pedunculopontine tegmental area	1.942	0.135712
	pontine reticular nucleus oral	2.12	0.286845		pontine reticular nucleus oral	1.975	0.190938		pontine reticular nucleus oral	1.941	0.118551
	inferior colliculus	2.7	0.273788		inferior colliculus	2.54875	0.130978		inferior colliculus	2.47	0.217051
	superior colliculus	2.31833	0.271324		superior colliculus	2.22625	0.098407		superior colliculus	2.205	0.206519
	substantia nigra reticularis	2.435	0.355401		substantia nigra reticularis	2.55125	0.540805		substantia nigra reticularis	2.846	0.613554
	substantia nigra compacta	2.12667	0.234833		substantia nigra compacta	2.1525	0.418936		substantia nigra compacta	2.279	0.350886
	ventral tegmental area	2.57667	0.36637		ventral tegmental area	2.935	0.617853		ventral tegmental area	3.012	0.579114
	lemniscal nucleus	2.70167	0.285196		lemniscal nucleus	2.6075	0.568199		lemniscal nucleus	2.496	0.170176
	interpeduncular nucleus	2.84333	0.501823		interpeduncular nucleus	3.27625	0.737175		interpeduncular nucleus	3.082	0.44309
Hypothalamus	diagonal band of Broca	2.32167	0.33612		diagonal band of Broca	2.59375	0.284702		diagonal band of Broca	2.659	0.336368
	ventral medial nucleus	2.22333	0.313092		ventral medial nucleus	2.13125	0.203009		ventral medial nucleus	2.468	0.639093
	bed nucleus stria terminalis	2.01833	0.141197		bed nucleus stria terminalis	1.91875	0.185737		bed nucleus stria terminalis	1.849	0.166163
	supraoptic nucleus	2.565	0.593759		supraoptic nucleus	2.715	0.396232		supraoptic nucleus	3.072	1.26081
	suprachiasmatic nucleus	2.28333	0.220151		suprachiasmatic nucleus	2.48875	1.38927		suprachiasmatic nucleus	2.394	1.06682
	substantia innominata	2.12833	0.289304		substantia innominata	2.18125	0.359501		substantia innominata	2.503	0.834799
	posterior hypothalamic area	2.13667	0.152403		posterior hypothalamic area	2.09375	0.283596		posterior hypothalamic area	2.045	0.177592
	medial preoptic area	2.14667	0.152927		medial preoptic area	2.04375	0.172041		medial preoptic area	2.236	0.296243
	magnocellular preoptic nucleus	2.22833	0.357291		magnocellular preoptic nucleus	2.4775	0.353624		magnocellular preoptic nucleus	2.571	0.304501
	paraventricular nuclus	2.265	0.214453		paraventricular nuclus	2.185	0.251737		paraventricular nuclus	2.118	0.160333
	lateral preoptic area	1.96833	0.175661		lateral preoptic area	1.92	0.200428		lateral preoptic area	1.933	0.16707
	lateral hypothalamus	2.25833	0.227369		lateral hypothalamus	2.28875	0.189468		lateral hypothalamus	2.472	0.354802
	dorsal medial nucleus	2.34833	0.200441		dorsal medial nucleus	2.18125	0.228063		dorsal medial nucleus	2.261	0.173874
	anterior hypothalamic area	2.14167	0.189781		anterior hypothalamic area	1.995	0.152315		anterior hypothalamic area	2.15	0.247162
Hippocampus	ventral subiculum	2.24167	0.322082		ventral subiculum	2.16125	0.291569		ventral subiculum	2.098	0.267033
	subiculum dorsal	2.355	0.288773		subiculum dorsal	2.29125	0.28165		subiculum dorsal	2.181	0.232257
	dentate gyrus dorsal	2.11167	0.192085		dentate gyrus dorsal	2.12875	0.266428		dentate gyrus dorsal	2.083	0.218787
	dentate gyrus ventral	2.315	0.311561		dentate gyrus ventral	2.2275	0.408053		dentate gyrus ventral	2.271	0.23511
	CA1 dorsal	2.07667	0.150022		CA1 dorsal	2.1225	0.198476		CA1 dorsal	2.039	0.179904
	CA1 hippocampus ventral	1.975	0.254696		CA1 hippocampus ventral	1.99375	0.281015		CA1 hippocampus ventral	1.885	0.153134
	CA2	2.05833	0.22031		CA2	2.1075	0.203873		CA2	1.95	0.165529
	CA3 dorsal	2.13	0.226804		CA3 dorsal	2.15625	0.173776		CA3 dorsal	1.989	0.163058
	CA3 hippocampus ventral	2.27833	0.326583		CA3 hippocampus ventral	2.29125	0.236488		CA3 hippocampus ventral	1.991	0.225065
Prefrontal Ctx	ventral orbital ctx	1.90833	0.178596		ventral orbital ctx	1.8225	0.192187		ventral orbital ctx	1.764	0.153999
	prelimbic ctx	1.91667	0.156929		prelimbic ctx	1.90125	0.159323		prelimbic ctx	1.798	0.10871
	medial orbital ctx	2.35667	0.389803		medial orbital ctx	2.31625	0.444199		medial orbital ctx	2.2	0.309731
	primary motor ctx	2.07833	0.13848		primary motor ctx	2.22875	0.118133		primary motor ctx	2.238	0.17555
	secondary motor ctx	2.21833	0.203806		secondary motor ctx	2.4925	0.271069		secondary motor ctx	2.514	0.211985
	anterior cingulate area	2.20833	0.0825631		anterior cingulate area	2.27375	0.166471		anterior cingulate area	2.204	0.156219
	lateral orbital ctx	1.895	0.128335		lateral orbital ctx	1.87625	0.174187		lateral orbital ctx	1.855	0.22965
	infralimbic ctx	2.02667	0.220242		infralimbic ctx	1.93	0.216992		infralimbic ctx	1.848	0.154618
	frontal association ctx	1.725	0.318355		frontal association ctx	2.17375	0.26624		frontal association ctx	2.087	0.367818
Olfactory	endopiriform nucleus	1.91833	0.130141		endopiriform nucleus	1.8775	0.157367		endopiriform nucleus	1.819	0.136825
	olfactory tubercles	2.25667	0.237122		olfactory tubercles	2.4725	0.208721		olfactory tubercles	2.64	0.343026
	caudal piriform ctx	2.08167	0.280387		caudal piriform ctx	2.06375	0.405073		caudal piriform ctx	2.107	0.528941
	anterior olfactory nucleus	1.84167	0.124646		anterior olfactory nucleus	1.8625	0.169179		anterior olfactory nucleus	1.901	0.268802
	rostral piriform ctx	2.025	0.148694		rostral piriform ctx	2.1425	0.247891		rostral piriform ctx	2.226	0.335168
	granular cell layer	2.07333	0.177839		granular cell layer	2.03875	0.194601		granular cell layer	2.081	0.352024
	glomerular layer	2.36667	0.179741		glomerular layer	2.4075	0.257224		glomerular layer	2.507	0.298963
	external plexiform layer	2.245	0.150433		external plexiform layer	2.17	0.192947		external plexiform layer	2.259	0.336929
Amygdala	central amygdaloid nucleus	2.08167	0.239785		central amygdaloid nucleus	2.01625	0.191456		central amygdaloid nucleus	2.074	0.159457
	anterior amygdaloid nucleus	2.07833	0.261948		anterior amygdaloid nucleus	2.205	0.282084		anterior amygdaloid nucleus	2.264	0.257
	intercalated amygdaloid nucleus	2.20833	0.418254		intercalated amygdaloid nucleus	2.0175	0.284743		intercalated amygdaloid nucleus	1.894	0.224311
	extended amydala	1.91167	0.134672		extended amydala	1.88625	0.229592		extended amydala	1.835	0.144549
	lateral amygdaloid nucleus	2.08833	0.298424		lateral amygdaloid nucleus	2.02375	0.308449		lateral amygdaloid nucleus	1.993	0.188918
	basal amygdaloid nucleus	1.96833	0.210468		basal amygdaloid nucleus	1.98125	0.288862		basal amygdaloid nucleus	2.003	0.321388
	medial amygdaloid nucleus	2.65833	0.472923		medial amygdaloid nucleus	2.615	0.296792		medial amygdaloid nucleus	2.663	0.309158
	cortical amygdaloid nucleus	2.18	0.259615		cortical amygdaloid nucleus	2.17625	0.319685		cortical amygdaloid nucleus	2.191	0.456154
Brainstem	dorsomedial tegmental area	2.24333	0.290769		dorsomedial tegmental area	2.085	0.116005		dorsomedial tegmental area	2.036	0.2135
	DPGi	3.05167	0.437558		DPGi	2.7225	0.322391		DPGi	2.626	0.379801
	dorsal raphe	2.485	0.362588		dorsal raphe	2.44625	0.333164		dorsal raphe	2.3	0.262552
	gigantocellular reticular nucleus pons	2.52667	0.375855		gigantocellular reticular nucleus pons	2.4625	0.397088		gigantocellular reticular nucleus pons	2.48	0.260299
	motor trigeminal nucleus	2.14667	0.345408		motor trigeminal nucleus	1.98625	0.139789		motor trigeminal nucleus	1.927	0.180742
	root of trigeminal nerve	2.83333	0.256411		root of trigeminal nerve	2.86625	0.305658		root of trigeminal nerve	2.892	0.288937
	locus ceruleus	2.23667	0.198763		locus ceruleus	2.23	0.202131		locus ceruleus	2.187	0.278211
	median raphe nucleus	2.185	0.237887		median raphe nucleus	2.115	0.175581		median raphe nucleus	2.007	0.158538
	principal sensory nucleus trigeminal	2.41167	0.421303		principal sensory nucleus trigeminal	2.3625	0.228332		principal sensory nucleus trigeminal	2.388	0.351467
	parabrachial nucleus	2.25167	0.392551		parabrachial nucleus	2.095	0.207846		parabrachial nucleus	1.99	0.17282
	PCRt	2.48833	0.391071		PCRt	2.5	0.40511		PCRt	2.529	0.309568
	raphe linear	2.30667	0.130793		raphe linear	2.36125	0.334384		raphe linear	2.269	0.223381
	raphe magnus	2.32667	0.409325		raphe magnus	2.3225	0.412475		raphe magnus	2.293	0.264073
	raphe obscurus nucleus	2.63667	0.442478		raphe obscurus nucleus	2.2175	0.925014		raphe obscurus nucleus	2.228	0.833437
	solitary tract nucleus	2.40667	0.457588		solitary tract nucleus	2.25625	0.105416		solitary tract nucleus	2.12	0.230555
	sub coeruleus nucleus	2.16333	0.319479		sub coeruleus nucleus	2.07375	0.201986		sub coeruleus nucleus	2.004	0.187569
	cochlear nucleus	2.70333	0.259512		cochlear nucleus	2.64625	0.306591		cochlear nucleus	2.995	0.462848
	vestibular nucleus	2.545	0.432793		vestibular nucleus	2.37875	0.164355		vestibular nucleus	2.323	0.286242
	inferior olivary complex	3.04833	0.535665		inferior olivary complex	3.14	0.80796		inferior olivary complex	3.56	1.04679
	olivary nucleus	3.13833	0.989695		olivary nucleus	3.275	1.23248		olivary nucleus	3.56	1.11654
	reticulotegmental nucleus	2.20833	0.339023		reticulotegmental nucleus	2.075	0.156479		reticulotegmental nucleus	2.043	0.201993
Cortex	primary somatosensory ctx barrel field	2.04333	0.190858		primary somatosensory ctx barrel field	2.08625	0.139789		primary somatosensory ctx barrel field	2.051	0.218299
	primary somatosensory ctx forelimb	2.02167	0.237438		primary somatosensory ctx forelimb	2.115	0.107703		primary somatosensory ctx forelimb	2.05	0.180123
	primary somatosensory ctx hindlimb	2.155	0.169794		primary somatosensory ctx hindlimb	2.41875	0.208631		primary somatosensory ctx hindlimb	2.333	0.241663
	primary somatosensory ctx jaw	1.8	0.104499		primary somatosensory ctx jaw	1.88125	0.151699		primary somatosensory ctx jaw	1.927	0.280715
	primary somatosensory ctx shoulder	2.10167	0.166783		primary somatosensory ctx shoulder	2.35125	0.205387		primary somatosensory ctx shoulder	2.264	0.286519
	primary somatosensory ctx trunk	2.19833	0.232931		primary somatosensory ctx trunk	2.41625	0.215734		primary somatosensory ctx trunk	2.407	0.333535
	primary somatosensory ctx upper lip	1.92167	0.148918		primary somatosensory ctx upper lip	1.93375	0.140503		primary somatosensory ctx upper lip	2	0.315489
	retrosplenial caudal ctx	2.44333	0.21851		retrosplenial caudal ctx	2.445	0.175336		retrosplenial caudal ctx	2.376	0.256654
	retrosplenial rostral ctx	2.23333	0.454914		retrosplenial rostral ctx	2.4475	0.219333		retrosplenial rostral ctx	2.504	0.243502
	entorhinal ctx	2.415	0.192951		entorhinal ctx	2.3875	0.312261		entorhinal ctx	2.387	0.215821
	insular ctx	1.91167	0.110167		insular ctx	1.94	0.195667		insular ctx	2.072	0.313007
	perirhinal ctx	2.185	0.28233		perirhinal ctx	2.1025	0.277682		perirhinal ctx	2.362	0.356925
	ectorhinal ctx	2.07833	0.280458		ectorhinal ctx	2.085	0.367579		ectorhinal ctx	2.141	0.379369
	parietal ctx	2.185	0.194808		parietal ctx	2.3675	0.211102		parietal ctx	2.326	0.309953
	temporal ctx	2.00333	0.283948		temporal ctx	1.955	0.193021		temporal ctx	2.128	0.424154
	auditory ctx	1.95167	0.233188		auditory ctx	1.9525	0.194183		auditory ctx	2.023	0.336619
	visual 1 ctx	2.18333	0.287448		visual 1 ctx	2.19625	0.240472		visual 1 ctx	2.145	0.332908
	visual 2 ctx	2.09833	0.188724		visual 2 ctx	2.165	0.237246		visual 2 ctx	2.105	0.32329
	secondary somaotsensory ctx	1.90333	0.162932		secondary somaotsensory ctx	1.87625	0.170708		secondary somaotsensory ctx	1.976	0.324078
