# Supplementary material for: Multimodal Magnetic Resonance Imaging with Mild Repetitive Head Injury in Awake Rats: Modeling the Human Experience and Clinical Condition
Source: Neurosci Bull. 2025 Jun 29;41(9):1603–16. doi: 10.1007/s12264-025-01438-9 (PMC12433400; doi:10.1007/s12264-025-01438-9)
Supplement: Supplementary file 3 — Supplementary file3 (XLSX 21 KB) [file 12264_2025_1438_MOESM3_ESM.xlsx]

## Sheet: Sheet1
Control		Average	StdDev	Vehicle		Average	StdDev	Treatment		Average	StdDev
Cerebellum	10th cerebellar lobule	0.428333	0.122216		10th cerebellar lobule	0.41375	0.0580486		10th cerebellar lobule	0.411	0.0683862
	1st cerebellar lobule	0.42	0.110815		1st cerebellar lobule	0.41	0.0831522		1st cerebellar lobule	0.386	0.0838252
	2nd cerebellar lobule	0.411667	0.106286		2nd cerebellar lobule	0.36125	0.053033		2nd cerebellar lobule	0.379	0.035103
	3rd cerebellar lobule	0.398333	0.113034		3rd cerebellar lobule	0.355	0.0542481		3rd cerebellar lobule	0.346	0.0250333
	4th cerebellar lobule	0.403333	0.0880152		4th cerebellar lobule	0.36125	0.0448609		4th cerebellar lobule	0.368	0.0379473
	5th cerebellar lobule	0.391667	0.0584523		5th cerebellar lobule	0.37875	0.0285044		5th cerebellar lobule	0.381	0.0481779
	6th cerebellar lobule	0.396667	0.0809115		6th cerebellar lobule	0.3975	0.0494975		6th cerebellar lobule	0.405	0.0724569
	simple lobule cerebellum	0.378333	0.0738692		simple lobule cerebellum	0.3825	0.0426782		simple lobule cerebellum	0.38	0.0505525
	paramedian lobule	0.413333	0.0968848		paramedian lobule	0.41125	0.0664267		paramedian lobule	0.39	0.0654896
	paraflocculus cerebellum	0.396667	0.0736659		paraflocculus cerebellum	0.395	0.0682433		paraflocculus cerebellum	0.419	0.0560654
	medial cerebellar nucleus fastigial	0.378333	0.0953765		medial cerebellar nucleus fastigial	0.38125	0.0635694		medial cerebellar nucleus fastigial	0.358	0.0799722
	flocculus cerebellum	0.376667	0.0631401		flocculus cerebellum	0.38125	0.0589037		flocculus cerebellum	0.388	0.0559365
	copula of the pyramis	0.416667	0.101915		copula of the pyramis	0.42	0.0744504		copula of the pyramis	0.396	0.0592921
	crus 1 of ansiform lobule	0.375	0.0843208		crus 1 of ansiform lobule	0.3825	0.0684001		crus 1 of ansiform lobule	0.38	0.0505525
	crus 2 of ansiform lobule	0.395	0.0861974		crus 2 of ansiform lobule	0.3775	0.0747854		crus 2 of ansiform lobule	0.397	0.0684836
	7th cerebellar lobule	0.445	0.111848		7th cerebellar lobule	0.385	0.0611789		7th cerebellar lobule	0.388	0.0633859
	8th cerebellar lobule	0.448333	0.116347		8th cerebellar lobule	0.3925	0.0520302		8th cerebellar lobule	0.384	0.0622183
	9th cerebellar lobule	0.446667	0.116733		9th cerebellar lobule	0.41	0.078011		9th cerebellar lobule	0.414	0.0678561
	interposed nucleus	0.37	0.0834266		interposed nucleus	0.4	0.0568205		interposed nucleus	0.353	0.0447338
Thalamus	lateral dorsal thalamic nucleus	0.493333	0.0744759		lateral dorsal thalamic nucleus	0.3925	0.107803		lateral dorsal thalamic nucleus	0.361	0.0766594
	zona incerta	0.461667	0.0584523		zona incerta	0.4675	0.0384522		zona incerta	0.452	0.0335989
	ventral posteriolateral thalamic nucleus	0.435	0.0383406		ventral posteriolateral thalamic nucleus	0.4425	0.0413176		ventral posteriolateral thalamic nucleus	0.418	0.0289828
	ventral posteriolmedial thalamic nucleus	0.375	0.062849		ventral posteriolmedial thalamic nucleus	0.39	0.0489898		ventral posteriolmedial thalamic nucleus	0.36	0.0391578
	ventromedial thalamic nucleus	0.368333	0.0594699		ventromedial thalamic nucleus	0.40625	0.0329231		ventromedial thalamic nucleus	0.383	0.0221359
	ventrolateral thalamic nucleus	0.378333	0.0775672		ventrolateral thalamic nucleus	0.39	0.0627922		ventrolateral thalamic nucleus	0.329	0.0228279
	ventral anterior thalamic nucleus	0.355	0.0784219		ventral anterior thalamic nucleus	0.37	0.06		ventral anterior thalamic nucleus	0.316	0.0227058
	subthalamic nucleus	0.483333	0.0714609		subthalamic nucleus	0.52625	0.0853459		subthalamic nucleus	0.478	0.0573101
	reticular nucleus	0.503333	0.034448		reticular nucleus	0.4975	0.054707		reticular nucleus	0.485	0.0317105
	reuniens nucleus	0.311667	0.0673548		reuniens nucleus	0.36375	0.0427409		reuniens nucleus	0.329	0.0202485
	posterior thalamic nucleus	0.376667	0.0717403		posterior thalamic nucleus	0.35875	0.04734		posterior thalamic nucleus	0.317	0.0275076
	medial pretectal area	0.385	0.130652		medial pretectal area	0.365	0.0465986		medial pretectal area	0.377	0.082334
	anterior pretectal nucleus	0.383333	0.0852447		anterior pretectal nucleus	0.35125	0.0788194		anterior pretectal nucleus	0.313	0.046916
	parafascicular thalamic nucleus	0.358333	0.0808496		parafascicular thalamic nucleus	0.35	0.0507093		parafascicular thalamic nucleus	0.32	0.0270801
	medial dorsal thalamic nucleus	0.373333	0.0804156		medial dorsal thalamic nucleus	0.3725	0.0409704		medial dorsal thalamic nucleus	0.32	0.069602
	lateral posterior thalamic nucleus	0.36	0.056921		lateral posterior thalamic nucleus	0.35625	0.0650137		lateral posterior thalamic nucleus	0.347	0.0561842
	medial geniculate	0.378333	0.0658534		medial geniculate	0.38	0.0778276		medial geniculate	0.36	0.0323179
	anterior thalamic nuclei	0.4	0.0547723		anterior thalamic nuclei	0.42	0.0636957		anterior thalamic nuclei	0.352	0.0278089
	habenula nucleus	0.358333	0.0440076		habenula nucleus	0.38125	0.0566789		habenula nucleus	0.378	0.063561
	central medial thalamic nucleus	0.325	0.0692098		central medial thalamic nucleus	0.3425	0.0413176		central medial thalamic nucleus	0.295	0.0236878
Basal Ganglia	ventral pallidum	0.37	0.0469042		ventral pallidum	0.40625	0.0770784		ventral pallidum	0.338	0.0530827
	ventral lateral striatum	0.305	0.0225832		ventral lateral striatum	0.30625	0.0509727		ventral lateral striatum	0.295	0.0411636
	globus pallidus	0.366667	0.040332		globus pallidus	0.385	0.0597614		globus pallidus	0.402	0.0373571
	accumbens core	0.353333	0.068313		accumbens core	0.37	0.0607101		accumbens core	0.338	0.0513809
	lateral septal nucleus	0.388333	0.030605		lateral septal nucleus	0.4175	0.0520302		lateral septal nucleus	0.396	0.0445222
	accumbens shell	0.375	0.0476445		accumbens shell	0.395	0.0630193		accumbens shell	0.35	0.0590668
	medial septum	0.38	0.055857		medial septum	0.43125	0.0833988		medial septum	0.395	0.0452769
	ventral medial striatum	0.325	0.0585662		ventral medial striatum	0.34	0.0590399		ventral medial striatum	0.318	0.0428952
	dorsal medial striatum	0.356667	0.060553		dorsal medial striatum	0.3675	0.0528475		dorsal medial striatum	0.334	0.0377712
	dorsal lateral striatum	0.343333	0.0621825		dorsal lateral striatum	0.33625	0.0434042		dorsal lateral striatum	0.327	0.0326769
MidBrain/Pons	periaqueductal gray thalamus	0.375	0.103489		periaqueductal gray thalamus	0.35	0.0447214		periaqueductal gray thalamus	0.325	0.0334166
	reticular nucleus midbrain	0.375	0.0852643		reticular nucleus midbrain	0.36875	0.0429077		reticular nucleus midbrain	0.362	0.0319026
	pontine reticular nucleus caudal	0.42	0.0632455		pontine reticular nucleus caudal	0.36625	0.0509727		pontine reticular nucleus caudal	0.342	0.0385285
	pedunculopontine tegmental area	0.428333	0.0746771		pedunculopontine tegmental area	0.40375	0.0477905		pedunculopontine tegmental area	0.406	0.0490351
	pontine reticular nucleus oral	0.453333	0.0427395		pontine reticular nucleus oral	0.42125	0.0470372		pontine reticular nucleus oral	0.413	0.0249666
	inferior colliculus	0.38	0.0787401		inferior colliculus	0.36	0.052915		inferior colliculus	0.338	0.0461399
	superior colliculus	0.355	0.103296		superior colliculus	0.335	0.0507093		superior colliculus	0.33	0.0487625
	substantia nigra reticularis	0.47	0.0489898		substantia nigra reticularis	0.4775	0.0580025		substantia nigra reticularis	0.477	0.0471522
	substantia nigra compacta	0.446667	0.0388158		substantia nigra compacta	0.4525	0.0664938		substantia nigra compacta	0.478	0.0489444
	ventral tegmental area	0.455	0.0546809		ventral tegmental area	0.4525	0.0781482		ventral tegmental area	0.452	0.0511642
	lemniscal nucleus	0.365	0.0383406		lemniscal nucleus	0.355	0.0639196		lemniscal nucleus	0.4	0.0581187
	interpeduncular nucleus	0.428333	0.063692		interpeduncular nucleus	0.41125	0.0701911		interpeduncular nucleus	0.415	0.0641613
Hypothalamus	diagonal band of Broca	0.356667	0.034448		diagonal band of Broca	0.3975	0.0606512		diagonal band of Broca	0.364	0.0613188
	ventral medial nucleus	0.31	0.0737564		ventral medial nucleus	0.3625	0.139566		ventral medial nucleus	0.303	0.06961
	bed nucleus stria terminalis	0.353333	0.0408248		bed nucleus stria terminalis	0.38125	0.0631184		bed nucleus stria terminalis	0.36	0.0473756
	posterior hypothalamic area	0.365	0.0561249		posterior hypothalamic area	0.36125	0.0657783		posterior hypothalamic area	0.335	0.0535931
	medial preoptic area	0.306667	0.0581951		medial preoptic area	0.3675	0.0523041		medial preoptic area	0.301	0.0568526
	magnocellular preoptic nucleus	0.331667	0.0495648		magnocellular preoptic nucleus	0.38625	0.0826244		magnocellular preoptic nucleus	0.365	0.0691617
	lateral preoptic area	0.333333	0.0476095		lateral preoptic area	0.38125	0.0775403		lateral preoptic area	0.327	0.0547824
	lateral hypothalamus	0.401667	0.0318852		lateral hypothalamus	0.42125	0.0681254		lateral hypothalamus	0.398	0.0402216
	anterior hypothalamic area	0.305	0.0408656		anterior hypothalamic area	0.34125	0.0777243		anterior hypothalamic area	0.289	0.0760775
	supraoptic nucleus	0.455	0.0821584		supraoptic nucleus	0.50125	0.0461171		supraoptic nucleus	0.428	0.0676264
	suprachiasmatic nucleus	0.353333	0.0332666		suprachiasmatic nucleus	0.37125	0.18894		suprachiasmatic nucleus	0.254	0.108238
	substantia innominata	0.353333	0.0621825		substantia innominata	0.4575	0.127475		substantia innominata	0.351	0.077237
	paraventricular nuclus	0.318333	0.0526941		paraventricular nuclus	0.33125	0.0559177		paraventricular nuclus	0.286	0.031693
	dorsal medial nucleus	0.335	0.0408656		dorsal medial nucleus	0.32	0.0424264		dorsal medial nucleus	0.291	0.0591514
Hippocampus	ventral subiculum	0.346667	0.0736659		ventral subiculum	0.36	0.0761577		ventral subiculum	0.363	0.0573585
	subiculum dorsal	0.363333	0.0662319		subiculum dorsal	0.37	0.0787401		subiculum dorsal	0.353	0.0336815
	dentate gyrus dorsal	0.318333	0.0594699		dentate gyrus dorsal	0.32875	0.0795411		dentate gyrus dorsal	0.286	0.0478888
	dentate gyrus ventral	0.341667	0.0624233		dentate gyrus ventral	0.3475	0.0736303		dentate gyrus ventral	0.346	0.0616802
	CA1 hippocampus ventral	0.311667	0.0778246		CA1 hippocampus ventral	0.33375	0.0873315		CA1 hippocampus ventral	0.342	0.0642564
	CA3 dorsal	0.383333	0.0408248		CA3 dorsal	0.37875	0.0571808		CA3 dorsal	0.33	0.0359011
	CA3 hippocampus ventral	0.415	0.0717635		CA3 hippocampus ventral	0.39625	0.0597465		CA3 hippocampus ventral	0.365	0.0531768
	CA1 dorsal	0.346667	0.0413118		CA1 dorsal	0.3425	0.0575078		CA1 dorsal	0.306	0.0469515
	CA2	0.336667	0.044572		CA2	0.335	0.030706		CA2	0.307	0.0349762
Prefrontal Ctx	ventral orbital ctx	0.343333	0.060553		ventral orbital ctx	0.33375	0.0925724		ventral orbital ctx	0.308	0.0603324
	prelimbic ctx	0.33	0.063561		prelimbic ctx	0.36125	0.0802563		prelimbic ctx	0.332	0.041042
	medial orbital ctx	0.371667	0.0591326		medial orbital ctx	0.34375	0.0930342		medial orbital ctx	0.357	0.062902
	lateral orbital ctx	0.32	0.0414729		lateral orbital ctx	0.3475	0.0817225		lateral orbital ctx	0.327	0.0464399
	infralimbic ctx	0.353333	0.0893681		infralimbic ctx	0.34	0.08652		infralimbic ctx	0.326	0.0625744
	frontal association ctx	0.376667	0.0480278		frontal association ctx	0.3925	0.070862		frontal association ctx	0.389	0.0488649
	primary motor ctx	0.308333	0.0495648		primary motor ctx	0.32875	0.0859298		primary motor ctx	0.302	0.0319026
	secondary motor ctx	0.311667	0.0526941		secondary motor ctx	0.34375	0.0730826		secondary motor ctx	0.338	0.060148
	anterior cingulate area	0.328333	0.0240139		anterior cingulate area	0.34	0.0669755		anterior cingulate area	0.353	0.0492274
Olfactory	endopiriform nucleus	0.395	0.0301662		endopiriform nucleus	0.40875	0.034821		endopiriform nucleus	0.376	0.0445222
	olfactory tubercles	0.358333	0.0435507		olfactory tubercles	0.40125	0.0780911		olfactory tubercles	0.368	0.063561
	caudal piriform ctx	0.378333	0.0292689		caudal piriform ctx	0.39625	0.0673875		caudal piriform ctx	0.375	0.0650214
	anterior olfactory nucleus	0.413333	0.0801665		anterior olfactory nucleus	0.3975	0.0575078		anterior olfactory nucleus	0.397	0.0797287
	rostral piriform ctx	0.361667	0.0440076		rostral piriform ctx	0.39125	0.0589037		rostral piriform ctx	0.37	0.0635959
	granular cell layer	0.396667	0.0733939		granular cell layer	0.3975	0.0757345		granular cell layer	0.426	0.0804432
	glomerular layer	0.441667	0.0462241		glomerular layer	0.43125	0.0513914		glomerular layer	0.445	0.0516935
	external plexiform layer	0.435	0.06253		external plexiform layer	0.41875	0.0543632		external plexiform layer	0.45	0.0653197
Amygdala	central amygdaloid nucleus	0.385	0.0327108		central amygdaloid nucleus	0.3875	0.0597016		central amygdaloid nucleus	0.392	0.050728
	anterior amygdaloid nucleus	0.321667	0.0371035		anterior amygdaloid nucleus	0.3575	0.0716639		anterior amygdaloid nucleus	0.346	0.0729079
	extended amydala	0.375	0.0344964		extended amydala	0.41375	0.0597465		extended amydala	0.38	0.0426875
	basal amygdaloid nucleus	0.363333	0.0450185		basal amygdaloid nucleus	0.395	0.072111		basal amygdaloid nucleus	0.39	0.062361
	medial amygdaloid nucleus	0.461667	0.0713909		medial amygdaloid nucleus	0.44875	0.0617455		medial amygdaloid nucleus	0.467	0.0996717
	cortical amygdaloid nucleus	0.411667	0.0594699		cortical amygdaloid nucleus	0.45375	0.0604596		cortical amygdaloid nucleus	0.439	0.067897
	intercalated amygdaloid nucleus	0.421667	0.0719491		intercalated amygdaloid nucleus	0.4075	0.0804896		intercalated amygdaloid nucleus	0.383	0.0748406
	lateral amygdaloid nucleus	0.345	0.062849		lateral amygdaloid nucleus	0.4	0.0715142		lateral amygdaloid nucleus	0.398	0.0513809
Brainstem	dorsomedial tegmental area	0.423333	0.0471876		dorsomedial tegmental area	0.35625	0.0573056		dorsomedial tegmental area	0.386	0.0575809
	DPGi	0.406667	0.0608824		DPGi	0.35875	0.0591457		DPGi	0.384	0.0729079
	motor trigeminal nucleus	0.376667	0.0742069		motor trigeminal nucleus	0.35125	0.041897		motor trigeminal nucleus	0.333	0.0561842
	root of trigeminal nerve	0.488333	0.033116		root of trigeminal nerve	0.5	0.0226779		root of trigeminal nerve	0.472	0.0532917
	locus ceruleus	0.445	0.0946044		locus ceruleus	0.40375	0.0636817		locus ceruleus	0.406	0.0851404
	median raphe nucleus	0.406667	0.0546504		median raphe nucleus	0.36625	0.0544944		median raphe nucleus	0.403	0.0349762
	parabrachial nucleus	0.456667	0.0484424		parabrachial nucleus	0.39625	0.0565528		parabrachial nucleus	0.427	0.052079
	PCRt	0.415	0.0644205		PCRt	0.39625	0.0468851		PCRt	0.37	0.0418994
	raphe linear	0.386667	0.0809115		raphe linear	0.3725	0.0704577		raphe linear	0.37	0.0377124
	raphe magnus	0.411667	0.0888632		raphe magnus	0.42625	0.0902279		raphe magnus	0.363	0.076165
	raphe obscurus nucleus	0.486667	0.101719		raphe obscurus nucleus	0.38	0.194496		raphe obscurus nucleus	0.403	0.154348
	solitary tract nucleus	0.436667	0.0598888		solitary tract nucleus	0.42125	0.0874132		solitary tract nucleus	0.415	0.0815475
	sub coeruleus nucleus	0.43	0.0517687		sub coeruleus nucleus	0.40125	0.0360307		sub coeruleus nucleus	0.377	0.0283039
	cochlear nucleus	0.405	0.0561249		cochlear nucleus	0.425	0.06		cochlear nucleus	0.398	0.0402216
	vestibular nucleus	0.428333	0.0633772		vestibular nucleus	0.38125	0.0467325		vestibular nucleus	0.386	0.0629285
	inferior olivary complex	0.46	0.0565685		inferior olivary complex	0.47875	0.0470372		inferior olivary complex	0.406	0.0790499
	olivary nucleus	0.391667	0.0449073		olivary nucleus	0.45	0.0568205		olivary nucleus	0.379	0.0800625
	dorsal raphe	0.356667	0.0880152		dorsal raphe	0.335	0.0427618		dorsal raphe	0.368	0.0456557
	gigantocellular reticular nucleus pons	0.446667	0.068313		gigantocellular reticular nucleus pons	0.41375	0.0630051		gigantocellular reticular nucleus pons	0.396	0.0481202
	principal sensory nucleus trigeminal	0.465	0.041833		principal sensory nucleus trigeminal	0.46125	0.0499821		principal sensory nucleus trigeminal	0.451	0.0392853
	reticulotegmental nucleus	0.441667	0.0757408		reticulotegmental nucleus	0.3625	0.0803119		reticulotegmental nucleus	0.361	0.0477144
Cortex	primary somatosensory ctx barrel field	0.296667	0.0361478		primary somatosensory ctx barrel field	0.29	0.0495696		primary somatosensory ctx barrel field	0.289	0.0255821
	primary somatosensory ctx forelimb	0.283333	0.0432049		primary somatosensory ctx forelimb	0.29375	0.0730826		primary somatosensory ctx forelimb	0.273	0.0240601
	primary somatosensory ctx hindlimb	0.291667	0.0688234		primary somatosensory ctx hindlimb	0.29875	0.0659951		primary somatosensory ctx hindlimb	0.276	0.0283627
	primary somatosensory ctx shoulder	0.276667	0.0350238		primary somatosensory ctx shoulder	0.2875	0.0611205		primary somatosensory ctx shoulder	0.26	0.0343188
	primary somatosensory ctx trunk	0.3	0.0742967		primary somatosensory ctx trunk	0.30375	0.0728869		primary somatosensory ctx trunk	0.272	0.0367575
	primary somatosensory ctx upper lip	0.32	0.0352136		primary somatosensory ctx upper lip	0.315	0.0573212		primary somatosensory ctx upper lip	0.316	0.0450185
	retrosplenial caudal ctx	0.36	0.0663325		retrosplenial caudal ctx	0.38	0.0568205		retrosplenial caudal ctx	0.376	0.0643256
	retrosplenial rostral ctx	0.36	0.0616441		retrosplenial rostral ctx	0.3375	0.0536523		retrosplenial rostral ctx	0.369	0.0677331
	entorhinal ctx	0.346667	0.0578504		entorhinal ctx	0.3675	0.0827647		entorhinal ctx	0.368	0.0473286
	insular ctx	0.345	0.0301662		insular ctx	0.36375	0.0722965		insular ctx	0.36	0.0541603
	perirhinal ctx	0.368333	0.0397073		perirhinal ctx	0.395	0.074642		perirhinal ctx	0.388	0.0502881
	ectorhinal ctx	0.356667	0.0550151		ectorhinal ctx	0.3525	0.0742101		ectorhinal ctx	0.377	0.046916
	parietal ctx	0.306667	0.0625033		parietal ctx	0.29625	0.0675991		parietal ctx	0.29	0.0424264
	temporal ctx	0.346667	0.0578504		temporal ctx	0.34125	0.0760521		temporal ctx	0.36	0.0565685
	auditory ctx	0.335	0.0622093		auditory ctx	0.325	0.0568205		auditory ctx	0.334	0.0620394
	visual 1 ctx	0.328333	0.0560059		visual 1 ctx	0.33625	0.0755811		visual 1 ctx	0.323	0.0561842
	visual 2 ctx	0.333333	0.0508593		visual 2 ctx	0.32625	0.0555331		visual 2 ctx	0.324	0.040332
	primary somatosensory ctx jaw	0.343333	0.0516398		primary somatosensory ctx jaw	0.35125	0.0689591		primary somatosensory ctx jaw	0.335	0.0419656
	secondary somaotsensory ctx	0.32	0.0389872		secondary somaotsensory ctx	0.32	0.0595219		secondary somaotsensory ctx	0.328	0.0561348
